# Supplementary material for: Managing uncertainty in medicine quality in Ghana: The cognitive and affective basis of trust in a high-risk, low-regulation context
Source: Soc Sci Med. 2019 Aug;234:112369. doi: 10.1016/j.socscimed.2019.112369 (PMC6688066; doi:10.1016/j.socscimed.2019.112369)
Supplement: Multimedia component 1 [file mmc1.xml]

<?xml version="1.0" encoding="utf-8" standalone="no"?>
<data>
  <datasets>
    <author>heather.hamill@sociology.ox.ac.uk</author>
    <type>0</type>
    <dataset>
      <value>4</value>
      <reason>Data will be made available on request</reason>
      <comments />
    </dataset>
  </datasets>
</data>
